# Supplementary material for: Fe3O4@SiO2@VAN Nanoadsorbent Followed by GC-MS for the Determination of Polycyclic Aromatic Hydrocarbons at Ultra-Trace Levels in Environmental Water Samples
Source: Nanomaterials (Basel). 2022 Aug 24;12(17):2921. doi: 10.3390/nano12172921 (PMC9458231; doi:10.3390/nano12172921)
Supplement: Supplementary file 1 [file nanomaterials-12-02921-s001.zip]

Archive with 1 entries (1 files):
- nanomaterials-1859704-supplementary.pdf
